# Supplementary material for: The Influence of Multiple Factors on Musicology Doctoral Students’ Academic Performance: An Empirical Study Based in China
Source: Behav Sci (Basel). 2024 Nov 11;14(11):1073. doi: 10.3390/bs14111073 (PMC11591338; doi:10.3390/bs14111073)
Supplement: Supplementary file 1 [file behavsci-14-01073-s001.zip]

Archive with 1 entries (1 files):
- behavsci-3239022-supplementary.pdf
